# Supplementary material for: Comparative Analysis of Two Measurement Modalities for Ex Vivo Analysis of Corneal Stiffness in Porcine Corneas
Source: Bioengineering (Basel). 2025 Nov 28;12(12):1308. doi: 10.3390/bioengineering12121308 (PMC12729501; doi:10.3390/bioengineering12121308)
Supplement: Supplementary file 1 [file bioengineering-12-01308-s001.zip]

Archive with 1 entries (1 files):
- bioengineering-3972446-supplementary.pdf
